# Supplementary material for: A Bayesian modelling framework for estimating tick-borne pathogen transmission dynamics at the host-tick interface
Source: PLoS Comput Biol. 2026 Apr 3;22(4):e1014146. doi: 10.1371/journal.pcbi.1014146 (PMC13068342; doi:10.1371/journal.pcbi.1014146)
Supplement: S1 Data — Supplementary data (Larva). Supplementary data (Nymph). Supporting Code. (ZIP) [file pcbi.1014146.s002.zip]

Archive with 4 entries (4 files):
- Supporting data (Nymph).csv
- Supporting Code.R
- Supporting data (Bird).csv
- Supporting data (Larva).csv
