# Supplementary material for: A Bayesian modelling framework for estimating tick-borne pathogen transmission dynamics at the host-tick interface
Source: PLoS Comput Biol. 2026 Apr 3;22(4):e1014146. doi: 10.1371/journal.pcbi.1014146 (PMC13068342; doi:10.1371/journal.pcbi.1014146)
Supplement: S1 Data — Supplementary data (Larva). Supplementary data (Nymph). Supporting Code. (ZIP) [file pcbi.1014146.s002.zip › Supporting data (Nymph).csv]

B_id	engorged_statut.x	age_class	tick_no_estimated	Borrelia_garinii_rpoB	Borrelia_valaisiana_ospA	Anaplasma_phagocytophilum_msp2	cofeeding_possible_B.garinii	cofeeding_possible_B.valaisiana	cofeeding_possible_A.phagocytophilum	scientific_name
9	1	0	1	0	0	0	0	0	0	Turdus merula
7	1	0	20	0	0	0	0	0	1	Turdus merula
7	1	0	20	0	0	0	0	0	1	Turdus merula
7	1	0	20	0	0	0	0	0	1	Turdus merula
7	1	0	20	0	0	1	0	0	1	Turdus merula
7	1	0	20	0	0	0	0	0	1	Turdus merula
7	1	0	20	0	0	1	0	0	1	Turdus merula
7	1	0	20	0	0	1	0	0	1	Turdus merula
8	2	0	5	0	0	0	0	0	0	Turdus merula
8	2	0	5	0	0	0	0	0	0	Turdus merula
8	1	0	5	0	0	0	0	0	0	Turdus merula
8	1	0	5	0	0	0	0	0	0	Turdus merula
10	1	0	7	0	0	1	0	0	1	Turdus merula
10	1	0	7	0	0	0	0	0	1	Turdus merula
10	1	0	7	0	0	1	0	0	1	Turdus merula
10	1	0	7	0	0	0	0	0	1	Turdus merula
10	1	0	7	0	0	1	0	0	1	Turdus merula
11	1	0	22	0	0	0	1	1	1	Turdus merula
11	2	0	22	0	1	0	1	1	1	Turdus merula
11	2	0	22	1	0	1	1	1	1	Turdus merula
11	2	0	22	0	1	0	1	1	1	Turdus merula
11	2	0	22	0	1	0	1	1	1	Turdus merula
11	1	0	22	1	0	1	1	1	1	Turdus merula
11	1	0	22	1	0	1	1	1	1	Turdus merula
6	1	0	10	0	0	0	1	1	0	Turdus merula
6	1	0	10	0	0	0	1	1	0	Turdus merula
6	1	0	10	1	0	0	1	1	0	Turdus merula
6	1	0	10	0	0	0	1	1	0	Turdus merula
6	2	0	10	0	1	0	1	1	0	Turdus merula
6	2	0	10	1	0	0	1	1	0	Turdus merula
6	1	0	10	0	0	0	1	1	0	Turdus merula
6	1	0	10	0	0	0	1	1	0	Turdus merula
6	2	0	10	1	0	0	1	1	0	Turdus merula
6	1	0	10	0	0	0	1	1	0	Turdus merula
12	2	0	10	1	0	0	1	1	1	Turdus merula
12	1	0	10	1	0	0	1	1	1	Turdus merula
12	1	0	10	1	0	1	1	1	1	Turdus merula
12	1	0	10	1	0	0	1	1	1	Turdus merula
12	1	0	10	1	0	0	1	1	1	Turdus merula
12	1	0	10	0	1	0	1	1	1	Turdus merula
13	1	0	21	0	1	0	0	1	0	Turdus merula
13	2	0	21	0	0	0	0	1	0	Turdus merula
13	2	0	21	0	0	0	0	1	0	Turdus merula
13	1	0	21	0	0	0	0	1	0	Turdus merula
13	1	0	21	0	0	0	0	1	0	Turdus merula
14	1	0	10	0	0	0	0	0	0	Turdus merula
14	1	0	10	0	0	0	0	0	0	Turdus merula
14	1	0	10	0	0	0	0	0	0	Turdus merula
17	1	0	9	0	0	0	1	0	0	Turdus philomelos
17	2	0	9	0	0	0	1	0	0	Turdus philomelos
17	2	0	9	0	0	0	1	0	0	Turdus philomelos
17	2	0	9	1	0	0	1	0	0	Turdus philomelos
17	2	0	9	1	0	0	1	0	0	Turdus philomelos
17	3	0	9	1	0	0	1	0	0	Turdus philomelos
17	3	0	9	0	0	0	1	0	0	Turdus philomelos
17	1	0	9	0	0	0	1	0	0	Turdus philomelos
17	1	0	9	0	0	0	1	0	0	Turdus philomelos
18	1	0	6	1	0	0	1	0	0	Turdus philomelos
18	1	0	6	0	0	0	1	0	0	Turdus philomelos
18	2	0	6	1	0	0	1	0	0	Turdus philomelos
19	2	0	4	0	0	0	0	0	0	Turdus philomelos
19	1	0	4	0	0	0	0	0	0	Turdus philomelos
19	1	0	4	0	0	0	0	0	0	Turdus philomelos
19	1	0	4	0	0	0	0	0	0	Turdus philomelos
15	2	0	19	1	0	1	1	0	1	Turdus philomelos
15	1	0	19	0	0	0	1	0	1	Turdus philomelos
15	2	0	19	0	0	0	1	0	1	Turdus philomelos
15	2	0	19	0	0	1	1	0	1	Turdus philomelos
15	2	0	19	0	0	0	1	0	1	Turdus philomelos
16	1	0	2	1	0	0	1	0	0	Turdus philomelos
16	1	0	2	0	0	0	1	0	0	Turdus philomelos
22	1	1	10	0	0	0	0	0	0	Erithacus rubecula
43	1	0	15	0	1	0	0	1	0	Turdus merula
43	1	0	15	0	1	0	0	1	0	Turdus merula
29	1	0	2	0	1	0	0	1	0	Turdus merula
28	2	0	5	0	1	0	1	1	0	Turdus merula
28	1	0	5	0	0	0	1	1	0	Turdus merula
28	1	0	5	1	0	0	1	1	0	Turdus merula
28	1	0	5	0	0	0	1	1	0	Turdus merula
31	2	1	5	1	0	0	1	1	0	Turdus merula
31	3	1	5	0	1	0	1	1	0	Turdus merula
32	1	0	10	0	0	0	0	1	0	Turdus merula
32	1	0	10	0	0	0	0	1	0	Turdus merula
32	1	0	10	0	1	0	0	1	0	Turdus merula
32	1	0	10	0	0	0	0	1	0	Turdus merula
32	1	0	10	0	0	0	0	1	0	Turdus merula
33	1	1	8	1	0	0	1	0	0	Turdus merula
33	1	1	8	1	0	0	1	0	0	Turdus merula
34	1	1	10	1	0	1	1	0	1	Turdus merula
35	3	0	15	0	0	1	0	0	1	Turdus merula
35	3	0	15	0	0	1	0	0	1	Turdus merula
35	2	0	15	0	0	0	0	0	1	Turdus merula
35	1	0	15	0	0	0	0	0	1	Turdus merula
36	3	0	30	1	0	1	1	1	1	Turdus merula
36	2	0	30	0	0	0	1	1	1	Turdus merula
36	2	0	30	0	0	0	1	1	1	Turdus merula
36	2	0	30	0	1	1	1	1	1	Turdus merula
36	1	0	30	0	0	0	1	1	1	Turdus merula
36	1	0	30	0	1	0	1	1	1	Turdus merula
37	2	0	2	0	1	0	0	1	0	Turdus merula
37	2	0	2	0	0	0	0	1	0	Turdus merula
27	2	0	15	0	0	0	0	0	1	Turdus merula
27	2	0	15	0	0	1	0	0	1	Turdus merula
27	1	0	15	0	0	0	0	0	1	Turdus merula
27	1	0	15	0	0	0	0	0	1	Turdus merula
27	1	0	15	0	0	1	0	0	1	Turdus merula
38	2	0	30	0	0	0	0	1	1	Turdus merula
38	2	0	30	0	1	1	0	1	1	Turdus merula
38	1	0	30	0	0	0	0	1	1	Turdus merula
38	1	0	30	0	0	0	0	1	1	Turdus merula
39	2	1	20	0	1	0	1	1	0	Turdus merula
39	1	1	20	1	0	0	1	1	0	Turdus merula
39	2	1	20	0	0	0	1	1	0	Turdus merula
39	2	1	20	1	0	0	1	1	0	Turdus merula
39	2	1	20	1	0	0	1	1	0	Turdus merula
39	2	1	20	1	0	0	1	1	0	Turdus merula
39	1	1	20	1	0	0	1	1	0	Turdus merula
40	2	0	25	0	0	0	1	0	1	Turdus merula
40	2	0	25	0	0	1	1	0	1	Turdus merula
40	2	0	25	0	0	0	1	0	1	Turdus merula
40	2	0	25	1	0	0	1	0	1	Turdus merula
40	2	0	25	0	0	0	1	0	1	Turdus merula
40	2	0	25	0	0	0	1	0	1	Turdus merula
40	2	0	25	0	0	0	1	0	1	Turdus merula
41	2	0	4	0	0	0	0	0	0	Turdus merula
41	1	0	4	0	0	0	0	0	0	Turdus merula
41	1	0	4	0	0	0	0	0	0	Turdus merula
42	2	0	30	1	0	0	1	1	1	Turdus merula
42	2	0	30	0	1	0	1	1	1	Turdus merula
42	2	0	30	1	0	0	1	1	1	Turdus merula
42	2	0	30	0	1	0	1	1	1	Turdus merula
42	2	0	30	0	1	1	1	1	1	Turdus merula
44	2	0	15	1	0	0	1	0	0	Turdus philomelos
44	1	0	15	1	0	0	1	0	0	Turdus philomelos
44	1	0	15	0	0	0	1	0	0	Turdus philomelos
45	3	1	17	1	0	0	1	0	0	Turdus philomelos
45	1	1	17	0	0	0	1	0	0	Turdus philomelos
45	1	1	17	1	0	0	1	0	0	Turdus philomelos
45	1	1	17	0	0	0	1	0	0	Turdus philomelos
45	1	1	17	0	0	0	1	0	0	Turdus philomelos
68	1	0	10	1	0	0	1	0	0	Turdus philomelos
68	1	0	10	1	0	0	1	0	0	Turdus philomelos
68	1	0	10	1	0	0	1	0	0	Turdus philomelos
68	1	0	10	1	0	0	1	0	0	Turdus philomelos
68	2	0	10	1	0	0	1	0	0	Turdus philomelos
46	2	0	2	0	0	1	0	0	1	Turdus philomelos
47	1	1	2	0	0	0	0	0	0	Turdus philomelos
47	1	1	2	0	0	0	0	0	0	Turdus philomelos
48	1	0	1	0	0	0	0	0	0	Turdus philomelos
49	3	1	15	0	0	0	0	0	0	Turdus philomelos
49	3	1	15	0	0	0	0	0	0	Turdus philomelos
49	2	1	15	0	0	0	0	0	0	Turdus philomelos
49	2	1	15	0	0	0	0	0	0	Turdus philomelos
49	1	1	15	0	0	0	0	0	0	Turdus philomelos
50	2	1	15	0	0	0	0	0	0	Turdus philomelos
50	1	1	15	0	0	0	0	0	0	Turdus philomelos
50	1	1	15	0	0	0	0	0	0	Turdus philomelos
50	1	1	15	0	0	0	0	0	0	Turdus philomelos
51	1	0	2	1	0	0	1	0	0	Turdus philomelos
52	2	0	15	0	0	0	0	1	0	Turdus philomelos
52	1	0	15	0	0	0	0	1	0	Turdus philomelos
52	1	0	15	0	1	0	0	1	0	Turdus philomelos
52	1	0	15	0	0	0	0	1	0	Turdus philomelos
52	1	0	15	0	0	0	0	1	0	Turdus philomelos
53	1	1	17	1	0	0	1	1	0	Turdus philomelos
53	1	1	17	1	0	0	1	1	0	Turdus philomelos
53	1	1	17	0	1	0	1	1	0	Turdus philomelos
53	1	1	17	1	0	0	1	1	0	Turdus philomelos
53	1	1	17	1	0	0	1	1	0	Turdus philomelos
54	3	1	20	1	0	0	1	0	0	Turdus philomelos
54	3	1	20	1	0	0	1	0	0	Turdus philomelos
55	1	1	15	0	0	0	0	1	0	Turdus philomelos
55	1	1	15	0	0	0	0	1	0	Turdus philomelos
55	1	1	15	0	0	0	0	1	0	Turdus philomelos
55	1	1	15	0	0	0	0	1	0	Turdus philomelos
55	1	1	15	0	1	0	0	1	0	Turdus philomelos
56	2	1	15	1	0	0	1	0	0	Turdus philomelos
56	1	1	15	1	0	0	1	0	0	Turdus philomelos
56	1	1	15	0	0	0	1	0	0	Turdus philomelos
57	2	0	3	0	1	0	0	1	0	Turdus philomelos
57	2	0	3	0	1	0	0	1	0	Turdus philomelos
58	2	0	4	0	0	0	0	0	0	Turdus philomelos
58	1	0	4	0	0	0	0	0	0	Turdus philomelos
59	1	0	3	1	0	0	1	0	0	Turdus philomelos
59	1	0	3	0	0	0	1	0	0	Turdus philomelos
61	2	0	10	0	0	0	0	0	0	Turdus philomelos
61	2	0	10	0	0	0	0	0	0	Turdus philomelos
61	1	0	10	0	0	0	0	0	0	Turdus philomelos
61	1	0	10	0	0	0	0	0	0	Turdus philomelos
62	1	0	1	0	0	0	0	0	0	Turdus philomelos
63	1	0	10	1	0	0	1	0	0	Turdus philomelos
63	1	0	10	0	0	0	1	0	0	Turdus philomelos
63	1	0	10	0	0	0	1	0	0	Turdus philomelos
63	1	0	10	0	0	0	1	0	0	Turdus philomelos
63	1	0	10	1	0	0	1	0	0	Turdus philomelos
65	1	1	23	1	0	0	1	0	0	Turdus philomelos
66	2	0	35	1	0	0	1	0	0	Turdus philomelos
66	2	0	35	1	0	0	1	0	0	Turdus philomelos
66	2	0	35	1	0	0	1	0	0	Turdus philomelos
66	2	0	35	1	0	0	1	0	0	Turdus philomelos
66	2	0	35	1	0	0	1	0	0	Turdus philomelos
67	2	0	5	1	0	1	1	1	1	Turdus philomelos
67	2	0	5	1	1	0	1	1	1	Turdus philomelos
67	1	0	5	1	0	0	1	1	1	Turdus philomelos
67	1	0	5	1	0	0	1	1	1	Turdus philomelos
67	1	0	5	1	0	0	1	1	1	Turdus philomelos
30	3	0	20	0	1	1	0	1	1	Turdus merula
30	1	0	20	0	0	1	0	1	1	Turdus merula
30	1	0	20	0	1	0	0	1	1	Turdus merula
