# Supplementary material for: A Bayesian modelling framework for estimating tick-borne pathogen transmission dynamics at the host-tick interface
Source: PLoS Comput Biol. 2026 Apr 3;22(4):e1014146. doi: 10.1371/journal.pcbi.1014146 (PMC13068342; doi:10.1371/journal.pcbi.1014146)
Supplement: S1 Data — Supplementary data (Larva). Supplementary data (Nymph). Supporting Code. (ZIP) [file pcbi.1014146.s002.zip › Supporting Code.R]

### Supplementary code ### 

# This code performs MCMC fitting to tick pathogen data: "B. garinii", "B. valaisiana", and "A. phagocytophilum

library(rjags)

pathogen_1 = c("B.garinii", "B.valaisiana", "A.phagocytophilum")
pathogen_2 = c("Borrelia_garinii_rpoB", "Borrelia_valaisiana_ospA", "Anaplasma_phagocytophilum_msp2")

L = read.csv(file = "Supplementary data (Larva).csv", header = T) # Larva-level data
N = read.csv(file = "Supplementary data (Nymph).csv", header = T) # Nymph-level data
B = read.csv(file = "Supplementary data (Bird).csv", header = T) # Bird-level data

for(i in 1:3) {
  
  data = rbind(L, N)
  cofeeding = data[,c("B_id", paste0("cofeeding_possible_", pathogen_1[i]))]
  cofeeding = unique(cofeeding)
  cofeeding = cofeeding[order(cofeeding$B_id, decreasing = F),]
  
  L$engorged_statut.x = factor(L$engorged_statut.x, levels = c(1:3))
  N$engorged_statut.x = factor(N$engorged_statut.x, levels = c(1:3))
  
  L_engorge = as.data.frame(model.matrix(~ 1 + engorged_statut.x, data = L))
  N_engorge = as.data.frame(model.matrix(~ 1 + engorged_statut.x, data = N))
  
  L_pathogen = L[,pathogen_2[i]] 
  N_pathogen = N[,pathogen_2[i]] 
  
  # Input data for MCMC 
  data_list = list(L = nrow(L),
                   N = nrow(N),
                   B = nrow(B),
                   L_B_id = L$B_id,
                   N_B_id = N$B_id,
                   L_infected = L_pathogen,
                   N_infected = N_pathogen,
                   B_cofeeding = cofeeding[,2],
                   L_2 = L_engorge$engorged_statut.x2,
                   L_3 = L_engorge$engorged_statut.x3,
                   N_2 = N_engorge$engorged_statut.x2,
                   N_3 = N_engorge$engorged_statut.x3,
                   B_2 = B$scientific_nameTurdus.philomelos,
                   B_3 = B$scientific_nameErithacus.rubecula,
                   B_young = B$age_class)
  
  # Parameters directly estimated 
  par_key = c("p_B_1", 
              "p_B_2", 
              "p_B_3", 
              "p_B_age", 
              "p_N", "offset",
              "beta_1", 
              "beta_eng_2", 
              "beta_eng_3", 
              "beta_N", 
              "cofeeding_1", 
              "cofeeding_eng_2", 
              "cofeeding_eng_3", 
              "cofeeding_N", 
              "sigma_B", 
              "cov")
  
  # Parameters for downstream mdoel analysis and evaluation 
  par_all = c("p_B_1", 
              "p_B_2", 
              "p_B_3", 
              "p_B_age", 
              "p_N", "offset",
              "beta_1", 
              "beta_eng_2", 
              "beta_eng_3", 
              "beta_N", 
              "cofeeding_1", 
              "cofeeding_eng_2", 
              "cofeeding_eng_3", 
              "cofeeding_N", 
              "sigma_B", 
              "cov",  
              "deviance", "random_B", "B_infected", "L_infected_ppc", "N_infected_ppc")
  
  # Full model code 
  jags_model_code = "model {
 
  p_L = ilogit(logit(p_N) - offset)

  for (i in 1:L) {
  
    L_cofeeding[i] = ilogit(cofeeding_1 + cofeeding_eng_2 * L_2[i] + cofeeding_eng_3 * L_3[i])
    L_beta[i] = ilogit(beta_1 + beta_eng_2 * L_2[i] + beta_eng_3 * L_3[i])
    
    L_FOI_1[i] = 1 - (1 - B_infected[L_B_id[i]] * L_beta[i]) * (1 - B_cofeeding[L_B_id[i]] * L_cofeeding[i])
    L_FOI_2[i] = ifelse(L_FOI_1[i] == 0, p_L, (1 - p_L) * ilogit(logit(L_FOI_1[i]) + cov * B_infected[L_B_id[i]] * B_cofeeding[L_B_id[i]] + random_B[L_B_id[i]]) + p_L)
    
    L_infected[i] ~ dbern(L_FOI_2[i])
    L_infected_ppc[i] ~ dbern(L_FOI_2[i])
    log_lik_L[i] = logdensity.bern(L_infected[i], L_FOI_2[i])
    
  }
  
  for (j in 1:N) {
    
    N_cofeeding[j] = ilogit(cofeeding_1 + cofeeding_eng_2 * N_2[j] + cofeeding_eng_3 * N_3[j] + cofeeding_N)
    N_beta[j] = ilogit(beta_1 + beta_eng_2 * N_2[j] + beta_eng_3 * N_3[j] + beta_N)
    N_FOI_1[j] = 1 - (1 - B_infected[N_B_id[j]] * N_beta[j]) * (1 - B_cofeeding[N_B_id[j]] * N_cofeeding[j])
    N_FOI_2[j] = ifelse(N_FOI_1[j] == 0, p_N, (1 - p_N) * ilogit(logit(N_FOI_1[j]) + cov * B_infected[N_B_id[j]] * B_cofeeding[N_B_id[j]] + random_B[N_B_id[j]]) + p_N)

    N_infected[j] ~ dbern(N_FOI_2[j])
    N_infected_ppc[j] ~ dbern(N_FOI_2[j])
    log_lik_N[j] = logdensity.bern(N_infected[j], N_FOI_2[j])
    
  }
  
  for (k in 1:B) {
  
    p_B[k] = ilogit(p_B_1 + 
                    p_B_2 * B_2[k] + 
                    p_B_3 * B_3[k] + p_B_age * B_young[k])
    
    B_infected[k] ~ dbern(p_B[k])

    random_B[k] ~ dnorm(0, 1/sigma_B^2)
  }
  
  p_B_1 ~ dnorm(0, 1)
  p_B_2 ~ dnorm(0, 1)
  p_B_3 ~ dnorm(0, 1)
  p_B_age ~ dnorm(0, 1)
  p_N ~ dbeta(1, 1)
  offset ~ dnorm(0, 1)T(0,)
  beta_1 ~ dnorm(0, 1)
  beta_eng_2 ~ dnorm(0, 1)
  beta_eng_3 ~ dnorm(0, 1)
  beta_N ~ dnorm(0, 1)
  cofeeding_1 ~ dnorm(0, 1)
  cofeeding_eng_2 ~ dnorm(0, 1)
  cofeeding_eng_3 ~ dnorm(0, 1)
  cofeeding_N ~ dnorm(0, 1)

  sigma_B ~ dunif(0, 10)

  cov ~ dnorm(0, 1)
 
  log_likelihood <- sum(log_lik_L[]) + sum(log_lik_N[])
  deviance <- -2 * log_likelihood
}"
  
  init_values = function() {list(p_B_1 = runif(1),
                                 p_B_2 = runif(1),
                                 p_B_3 = runif(1),
                                 p_B_age = runif(1),
                                 p_N = runif(1),
                                 offset = runif(1),
                                 beta_1 = runif(1),
                                 beta_eng_2 = runif(1),
                                 beta_eng_3 = runif(1),
                                 beta_N = runif(1),
                                 cofeeding_1 = runif(1),
                                 cofeeding_eng_2 = runif(1),
                                 cofeeding_eng_3 = runif(1),
                                 cofeeding_N = runif(1),
                                 cov = runif(1))}
  model_full = jags.model(textConnection(jags_model_code), data = data_list, inits = init_values, n.chains = 4)
  update(model_full, 3e4)
  model_out = coda.samples(model_full, n.iter = 3e4, variable.names = par_all)
  
  ### Save posterior samples ### 
  post = as.data.frame(as.matrix(model_out))
  post_1 = post[,par_key]
  s = sample(1:nrow(post), 5000, replace = F)
  post_2 = post[s,]
  write.csv(post_1, file = paste(pathogen_1[i], "_Full_model_posterior_estimates.csv", sep = ""), row.names = FALSE)
  write.csv(post_2, file = paste(pathogen_1[i], "_Full_model_posterior_estimates_sampled.csv", sep = ""), row.names = FALSE)
  
  ### Save model fit evaluations ### 
  DIC = dic.samples(model_full, n.iter = 1e4)
  gelman = gelman.diag(model_out[,par_key])
  gelman$psrf
  effectiveSize(model_out[,par_key])
  
}

### PPC by bird type ### 
post = list()
post[[1]] = read.csv("B.garinii_Full_model_posterior_estimates_sampled.csv", header = T)
post[[2]] = read.csv("B.valaisiana_Full_model_posterior_estimates_sampled.csv", header = T)
post[[3]] = read.csv("A.phagocytophilum_Full_model_posterior_estimates_sampled.csv", header = T)

L = read.csv(file = "Supplementary data (Larva).csv", header = T) # Larva-level data
N = read.csv(file = "Supplementary data (Nymph).csv", header = T) # Nymph-level data

ppc_stage_bird = list()
for(i in 1:3) {
  simulated_L_infected_B_1 <- apply(post[[i]][, grep("L_infected_ppc\\.", colnames(post[[i]]))[which(L$scientific_name == "Turdus merula")]], 1, sum) / nrow(L)
  simulated_L_infected_B_2 <- apply(post[[i]][, grep("L_infected_ppc\\.", colnames(post[[i]]))[which(L$scientific_name == "Turdus philomelos")]], 1, sum) / nrow(L)
  simulated_L_infected_B_3 <- apply(post[[i]][, grep("L_infected_ppc\\.", colnames(post[[i]]))[which(L$scientific_name == "Erithacus rubecula")]], 1, sum) / nrow(L)
  simulated_N_infected_B_1 <- apply(post[[i]][, grep("N_infected_ppc\\.", colnames(post[[i]]))[which(N$scientific_name == "Turdus merula")]], 1, sum) / nrow(N)
  simulated_N_infected_B_2 <- apply(post[[i]][, grep("N_infected_ppc\\.", colnames(post[[i]]))[which(N$scientific_name == "Turdus philomelos")]], 1, sum) / nrow(N)
  simulated_N_infected_B_3 <- post[[i]][, grep("N_infected_ppc\\.", colnames(post[[i]]))[which(N$scientific_name == "Erithacus rubecula")]] / nrow(N)
  
  ppc_stage_bird[[i]] = data.frame(var = c("Larvae_B1", "Larvae_B2", "Larvae_B3", "Nymphs_B1", "Nymphs_B2", "Nymphs_B3"), 
                                   median = NA, lower = NA, upper = NA)
  
  ppc_stage_bird[[i]]$median[1] = median(simulated_L_infected_B_1)
  ppc_stage_bird[[i]]$median[2] = median(simulated_L_infected_B_2)
  ppc_stage_bird[[i]]$median[3] = median(simulated_L_infected_B_3)
  ppc_stage_bird[[i]]$median[4] = median(simulated_N_infected_B_1)
  ppc_stage_bird[[i]]$median[5] = median(simulated_N_infected_B_2)
  ppc_stage_bird[[i]]$median[6] = median(simulated_N_infected_B_3)
  
  ppc_stage_bird[[i]]$lower[1] = quantile(simulated_L_infected_B_1, 0.025)
  ppc_stage_bird[[i]]$lower[2] = quantile(simulated_L_infected_B_2, 0.025)
  ppc_stage_bird[[i]]$lower[3] = quantile(simulated_L_infected_B_3, 0.025)
  ppc_stage_bird[[i]]$lower[4] = quantile(simulated_N_infected_B_1, 0.025)
  ppc_stage_bird[[i]]$lower[5] = quantile(simulated_N_infected_B_2, 0.025)
  ppc_stage_bird[[i]]$lower[6] = quantile(simulated_N_infected_B_3, 0.025)
  ppc_stage_bird[[i]]$upper[1] = quantile(simulated_L_infected_B_1, 0.975)
  ppc_stage_bird[[i]]$upper[2] = quantile(simulated_L_infected_B_2, 0.975)
  ppc_stage_bird[[i]]$upper[3] = quantile(simulated_L_infected_B_3, 0.975)
  ppc_stage_bird[[i]]$upper[4] = quantile(simulated_N_infected_B_1, 0.975)
  ppc_stage_bird[[i]]$upper[5] = quantile(simulated_N_infected_B_2, 0.975)
  ppc_stage_bird[[i]]$upper[6] = quantile(simulated_N_infected_B_3, 0.975)
  
  if(i == 1) ppc_stage_bird[[i]]$obs = c(sum(L$Borrelia_garinii_rpoB[which(L$scientific_name == "Turdus merula")]) / nrow(L),
                                         sum(L$Borrelia_garinii_rpoB[which(L$scientific_name == "Turdus philomelos")]) / nrow(L),
                                         sum(L$Borrelia_garinii_rpoB[which(L$scientific_name == "Erithacus rubecula")]) / nrow(L),
                                         sum(N$Borrelia_garinii_rpoB[which(N$scientific_name == "Turdus merula")]) / nrow(N),
                                         sum(N$Borrelia_garinii_rpoB[which(N$scientific_name == "Turdus philomelos")]) / nrow(N),
                                         sum(N$Borrelia_garinii_rpoB[which(N$scientific_name == "Erithacus rubecula")]) / nrow(N))
  if(i == 2) ppc_stage_bird[[i]]$obs = c(sum(L$Borrelia_valaisiana_ospA[which(L$scientific_name == "Turdus merula")]) / nrow(L),
                                         sum(L$Borrelia_valaisiana_ospA[which(L$scientific_name == "Turdus philomelos")]) / nrow(L),
                                         sum(L$Borrelia_valaisiana_ospA[which(L$scientific_name == "Erithacus rubecula")]) / nrow(L),
                                         sum(N$Borrelia_valaisiana_ospA[which(N$scientific_name == "Turdus merula")]) / nrow(N),
                                         sum(N$Borrelia_valaisiana_ospA[which(N$scientific_name == "Turdus philomelos")]) / nrow(N),
                                         sum(N$Borrelia_valaisiana_ospA[which(N$scientific_name == "Erithacus rubecula")]) / nrow(N))
  if(i == 3) ppc_stage_bird[[i]]$obs = c(sum(L$Anaplasma_phagocytophilum_msp2[which(L$scientific_name == "Turdus merula")]) / nrow(L),
                                         sum(L$Anaplasma_phagocytophilum_msp2[which(L$scientific_name == "Turdus philomelos")]) / nrow(L),
                                         sum(L$Anaplasma_phagocytophilum_msp2[which(L$scientific_name == "Erithacus rubecula")]) / nrow(L),
                                         sum(N$Anaplasma_phagocytophilum_msp2[which(N$scientific_name == "Turdus merula")]) / nrow(N),
                                         sum(N$Anaplasma_phagocytophilum_msp2[which(N$scientific_name == "Turdus philomelos")]) / nrow(N),
                                         sum(N$Anaplasma_phagocytophilum_msp2[which(N$scientific_name == "Erithacus rubecula")]) / nrow(N))
}

ppc_stage_bird[[1]]$pathogen = "B. garinii"
ppc_stage_bird[[2]]$pathogen = "B. valaisiana"
ppc_stage_bird[[3]]$pathogen = "A. phagocytophilum"

ppc_stage_bird[[1]]$bird = rep(c("T. merula", "T. philomelos", "E. rubecula"), 2)
ppc_stage_bird[[2]]$bird = rep(c("T. merula", "T. philomelos", "E. rubecula"), 2)
ppc_stage_bird[[3]]$bird = rep(c("T. merula", "T. philomelos", "E. rubecula"), 2)

ppc_stage_bird = do.call("rbind", ppc_stage_bird)
ppc_stage_bird$axis = c(1:3,4:6, 8:10,11:13, 15:17,18:20)

# Plot PPC 
par(mar = c(10,4,4,4))
plot(NA, xlim = c(1,20), ylim = c(0,0.25), xaxt = "n", yaxt = "n", xlab = NA, ylab = "Prevalence", cex.lab = 1.2)
rect(7, -1, 14, 1, col = "grey90", border = NA)
points(ppc_stage_bird$axis, ppc_stage_bird$median, pch = 16, cex = 1.5)
arrows(ppc_stage_bird$axis, ppc_stage_bird$lower,
       ppc_stage_bird$axis, ppc_stage_bird$upper,
       length = 0, angle = 90, code = 3, lwd = 1.5)
points(ppc_stage_bird$axis, ppc_stage_bird$obs, pch = 18, col = "red", cex = 1.5)
axis(side = 1, at = ppc_stage_bird$axis, labels = ppc_stage_bird$bird, cex.axis = 1.2, las = 2)
axis(side = 1, at = c(2,5,9,12,16,19), labels = rep(c("Larvae", "Nymphs"),3), line = 7, col = NA, cex.axis = 1.2)
axis(side = 3, at = c(3.5,10.5,17.5), labels = unique(ppc_stage_bird$pathogen), line = -0.5, col = NA, cex.axis = 1.2)
axis(side = 2, at = seq(0,0.3,0.1), labels = seq(0,0.3,0.1))
