# Supplementary material for: A Bayesian modelling framework for estimating tick-borne pathogen transmission dynamics at the host-tick interface
Source: PLoS Comput Biol. 2026 Apr 3;22(4):e1014146. doi: 10.1371/journal.pcbi.1014146 (PMC13068342; doi:10.1371/journal.pcbi.1014146)
Supplement: S1 Data — Supplementary data (Larva). Supplementary data (Nymph). Supporting Code. (ZIP) [file pcbi.1014146.s002.zip › Supporting data (Bird).csv]

B_id	scientific_name	scientific_nameTurdus.philomelos	scientific_nameErithacus.rubecula	age_class	tick_no_estimated
1	Erithacus rubecula	0	1	0	2
2	Erithacus rubecula	0	1	1	1
3	Erithacus rubecula	0	1	0	5
4	Erithacus rubecula	0	1	1	1
5	Erithacus rubecula	0	1	0	4
6	Turdus merula	0	0	0	10
7	Turdus merula	0	0	0	20
8	Turdus merula	0	0	0	5
9	Turdus merula	0	0	0	1
10	Turdus merula	0	0	0	7
11	Turdus merula	0	0	0	22
12	Turdus merula	0	0	0	10
13	Turdus merula	0	0	0	21
14	Turdus merula	0	0	0	10
15	Turdus philomelos	1	0	0	19
16	Turdus philomelos	1	0	0	2
17	Turdus philomelos	1	0	0	9
18	Turdus philomelos	1	0	0	6
19	Turdus philomelos	1	0	0	4
20	Erithacus rubecula	0	1	0	2
21	Erithacus rubecula	0	1	0	1
22	Erithacus rubecula	0	1	1	10
23	Erithacus rubecula	0	1	0	1
24	Erithacus rubecula	0	1	0	2
25	Erithacus rubecula	0	1	1	8
26	Erithacus rubecula	0	1	1	3
27	Turdus merula	0	0	0	15
28	Turdus merula	0	0	0	5
29	Turdus merula	0	0	0	2
30	Turdus merula	0	0	0	20
31	Turdus merula	0	0	1	5
32	Turdus merula	0	0	0	10
33	Turdus merula	0	0	1	8
34	Turdus merula	0	0	1	10
35	Turdus merula	0	0	0	15
36	Turdus merula	0	0	0	30
37	Turdus merula	0	0	0	2
38	Turdus merula	0	0	0	30
39	Turdus merula	0	0	1	20
40	Turdus merula	0	0	0	25
41	Turdus merula	0	0	0	4
42	Turdus merula	0	0	0	30
43	Turdus merula	0	0	0	15
44	Turdus philomelos	1	0	0	15
45	Turdus philomelos	1	0	1	17
46	Turdus philomelos	1	0	0	2
47	Turdus philomelos	1	0	1	2
48	Turdus philomelos	1	0	0	1
49	Turdus philomelos	1	0	1	15
50	Turdus philomelos	1	0	1	15
51	Turdus philomelos	1	0	0	2
52	Turdus philomelos	1	0	0	15
53	Turdus philomelos	1	0	1	17
54	Turdus philomelos	1	0	1	20
55	Turdus philomelos	1	0	1	15
56	Turdus philomelos	1	0	1	15
57	Turdus philomelos	1	0	0	3
58	Turdus philomelos	1	0	0	4
59	Turdus philomelos	1	0	0	3
60	Turdus philomelos	1	0	0	1
61	Turdus philomelos	1	0	0	10
62	Turdus philomelos	1	0	0	1
63	Turdus philomelos	1	0	0	10
64	Turdus philomelos	1	0	0	2
65	Turdus philomelos	1	0	1	23
66	Turdus philomelos	1	0	0	35
67	Turdus philomelos	1	0	0	5
68	Turdus philomelos	1	0	0	10
